# Supplementary material for: CDK5RAP3 Regulates Testosterone Production in Mouse Leydig Cells
Source: Int J Mol Sci. 2026 Jan 6;27(2):586. doi: 10.3390/ijms27020586 (PMC12840814; doi:10.3390/ijms27020586)
Supplement: Supplementary file 1 [file ijms-27-00586-s001.zip]

Archive with 1 entries (1 files):
- ijms-4038101-supplementary.pdf
